# Supplementary material for: Genome-wide association studies of seven agronomic traits under two sowing conditions in bread wheat
Source: BMC Plant Biol. 2019 Apr 17;19:149. doi: 10.1186/s12870-019-1754-6 (PMC6475106; doi:10.1186/s12870-019-1754-6)
Supplement: Supplementary file 1 — Table S1. Pedigree of 125 studied hexaploid spring wheat lines with PCs, AHC clustering, phenotypic values of studied traits under normal, late sown conditions at three locations, average of three locations under normal, late sown conditions and number of favored alleles in each genotype under late sown conditions. (XLSX 83 kb) [file 12870_2019_1754_MOESM1_ESM.xlsx]

## Sheet: S1 Table
Table S1. Pedigree of studied 125 hexaploid spring wheat lines with PCs, AHC clustring, and phenotypic values of studied traits
SN.	Gen_ID	Entry ID	Pedigree	PC1	PC2	PC3	PC4	PC5	AHC-Cluster	DHN1	DHL1	DHN2	DHL2	DHN3	DHL3	DHN	DHL	GFDN1	GFDL1	GFDN2	GFDL2	GFDN3	GFDL3	GFDN	GFDL	PHN1	PHL1	PHN2	PHL2	PHN3	PHL3	PHN	PHL	SPPN1	SPPL1	SPPN2	SPPL2	SPPN3	SPPL3	SPPN	SPPL	GNSN1	GNSL1	GNSN2	GNSL2	GNSN3	GNSL3	GNSN	GNSL
1	JML1	Ciano.79	BUCKY/(SIB)MAYA-74/4/BLUEBIRD//HD-832.5.5/OLESEN/3/CIANO-67/PENJAMO-62[114][144]	1.8956	-1.81995	-11.335	2.58114	6.99777	1	128	89	121	79	98	81	115.667	83	31	25	37	35	44	26	37.3333	28.6667	95	70	90	50	89.3333	62.6667	91.4444	60.8889	8	4	8	3	7	3	7.66667	3.33333	43	36	44	27	59	27	48.6667	30
2	JML2	Chirya.3	CHINESESPRING/AG.CU//GLENNSON-81/3/ALONDRA/PAVON-76/4/NINGMAI-4/OLESEN//ALONDRA/YANGMAI-4-[1281]	3.85968	-4.81354	-1.64149	-4.736	-1.22514	1	122	86	124	78	104	79	116.667	81	36	26	37	31	32	26	35	27.6667	99	69.7	90.3333	65	77.6667	76.6667	89	70.4556	7	5	7	6	8	2	7.33333	4.33333	53	36	54	32	52	51	53	39.6667
3	JML3	4TH_CSISA_6703	2401 PI2401//PBW343*2/TUKURU/3/PBW343*2/KUKUNA	8.62264	-1.68127	-14.4905	-6.32529	0.440485	1	122	87	119	80	104	79	115	82	35	29	38	37	36	27	36.3333	31	97.3	77.7	87.6667	60	79	72.3333	87.9889	70.0111	5	4	7	4	7	4	6.33333	4	50	33	56	47	51	33	52.3333	37.6667
4	JML4	4TH_CSISA_6704	ALTAR 84/AE.SQUARROSA (221)//3*BORL95/3/URES/JUN//KAUZ/4/WBLL1/5/REH/HARE//2*BCN/3/CROC_1/AE.SQUARROSA (213)//PGO/4/HUITES	8.62063	-10.9294	9.53585	-3.60164	-0.150178	2	122	85	119	81	101	81	114	82.3333	33	27	40	35	41	23	38	28.3333	101.3	78	95.3333	61	82.3333	76	92.9889	71.6667	7	6	7	4	7	4	7	4.66667	51	50	54	40	53	31	52.6667	40.3333
5	JML5	4TH_CSISA_6705	ATTILA*2/PBW65*2//W485/HD29	16.4348	-21.3264	11.6372	-2.99063	-2.97904	2	122	89	118	80	103	77	114.333	82	33	23	38	35	40	26	37	28	99	68	88.5	60	90	70.6667	92.5	66.2222	6	4	10	6	8	6	8	5.33333	53	35	57	34	50	45	53.3333	38
6	JML6	4TH_CSISA_6706	ATTILA*2/PBW65*2/4/CROC_1/AE.SQUARROSA (205)//BORL95/3/2*MILAN	-14.8481	-12.9679	-9.03956	-11.4184	10.7926	3	120	87	118	79	103	77	113.667	81	40	27	39	37	38	25	39	29.6667	94.3	68.7	86	60	82.6667	62.6667	87.6556	63.7889	8	4	10	5	9	3	9	4	47	42	46	37	56	40	49.6667	39.6667
7	JML7	4TH_CSISA_6707	BABAX/LR39//BABAX/3/VORB/4/SUNCO/2*PASTOR	-17.7666	-14.7604	-9.79496	-13.9155	12.2686	3	124	89	119	80	103	79	115.333	82.6667	37	24	39	37	39	21	38.3333	27.3333	98.7	72	89.5	65	86	66	91.4	67.6667	6	5	10	7	11	6	9	6	65	43	62	56	60	55	62.3333	51.3333
8	JML8	4TH_CSISA_6710	BAV92//IRENA/KAUZ/3/HUITES*2/4/CROC_1/AE.SQUARROSA (224)//KULIN/3/WESTONIA	2.24391	-7.25156	-18.1904	-8.40118	4.47501	1	119	86	120	81	105	79	114.667	82	42	28	37	35	38	28	39	30.3333	89.3	64	84.6667	55	78	68.6667	83.9889	62.5556	8	4	10	4	8	6	8.66667	4.66667	63	54	55	42	55	34	57.6667	43.3333
9	JML9	4TH_CSISA_6712	BL2064//SW89-5124*2/FASAN/3/TILHI/5/KAUZ//ALTAR 84/AOS/3/KAUZ/4/SW94.15464	-10.8391	-7.76085	-8.68463	-2.17703	1.03593	1	121	87	121	82	106	77	116	82	40	27	36	33	38	28	38	29.3333	99.3	72.3	95	54	81.6667	71.6667	91.9889	65.9889	6	5	9	5	8	3	7.66667	4.33333	53	22	44	38	71	34	56	31.3333
10	JML10	4TH_CSISA_6713	CAL/NH//H567.71*2/3/SERI/4/2*KAUZ/5/WH576/6/WH 542/7/VORB	-0.557485	-13.6762	1.05188	5.92364	10.9314	4	125	88	122	82	106	79	117.667	83	32	28	37	34	32	27	33.6667	29.6667	75.7	69.7	97	60	88.3333	71	87.0111	66.9	6	5	9	4	8	4	7.66667	4.33333	43	40	51	46	54	33	49.3333	39.6667
11	JML11	4TH_CSISA_6714	CHIH95.7.4//INQALAB 91*2/KUKUNA	-2.59404	-9.97153	5.71458	12.8574	0.747111	4	124	87	120	81	105	81	116.333	83	37	29	36	33	35	23	36	28.3333	98.7	73.3	91.6667	65	92.3333	75.3333	94.2333	71.2111	8	5	10	5	8	6	8.66667	5.33333	42	26	44	43	74	49	53.3333	39.3333
12	JML12	4TH_CSISA_6715	CHIH95.7.4//INQALAB 91*2/KUKUNA	-8.33799	-6.66186	-0.465503	6.0411	3.00972	4	123	89	124	80	105	79	117.333	82.6667	36	23	35	29	39	26	36.6667	26	99.7	72.7	85.3333	55	84.3333	72.3333	89.7889	66.6778	8	4	9	6	7	6	8	5.33333	48	35	55	46	79	40	60.6667	40.3333
13	JML13	4TH_CSISA_6716	CHIR3/4/SIREN//ALTAR 84/AE.SQUARROSA(205)/3/3*BUC/5/PFAU/WEAVER/6/SOKOLL	-4.46678	-4.53874	-5.14034	-10.4385	-7.07105	1	124	88	120	81	105	79	116.333	82.6667	37	26	37	33	37	27	37	28.6667	85.3	67	85.3333	40	85.6667	71.6667	85.4333	59.5556	5	4	9	4	7	5	7	4.33333	53	52	52	34	62	43	55.6667	43
14	JML15	4TH_CSISA_6718	CS/TH.SC//3*PVN/3/MIRLO/BUC/4/URES/JUN//KAUZ/5/HUITES/6/YANAC/7/CS/TH.SC//3*PVN/3/MIRLO/BUC/4/MILAN/5/TILHI	-16.4548	-10.2054	5.26986	-8.39497	-1.62269	3	124	89	119	80	105	78	116	82.3333	34	25	38	37	38	27	36.6667	29.6667	89.3	64.7	88.5	58	80.6667	62	86.1556	61.5667	7	5	7	2	9	2	7.66667	3	65	46	47	38	70	27	60.6667	37
15	JML17	4TH_CSISA_6720	EGA BONNIE ROCK/6/CPI8/GEDIZ/3/GOO//ALB/CRA/4/AE.SQUARROSA (208)/5/2*WESTONIA	-3.33126	5.30999	-0.0930519	-1.9005	-6.3903	1	125	89	120	82	107	78	117.333	83	29	27	34	33	35	28	32.6667	29.3333	94.3	70.3	85	50	89	70.3333	89.4333	63.5444	7	6	9	6	9	8	8.33333	6.66667	57	28	58	42	83	42	66	37.3333
16	JML18	4TH_CSISA_6721	FRAME//MILAN/KAUZ/3/PASTOR/4/SOKOLL	-22.5813	-6.68726	3.0372	-0.702317	-2.11207	3	126	87	120	81	106	79	117.333	82.3333	35	31	36	35	35	28	35.3333	31.3333	95.7	79	93.5	50	85	76	91.4	68.3333	8	7	10	4	8	6	8.66667	5.66667	63	58	51	46	85	43	66.3333	49
17	JML19	4TH_CSISA_6722	ISENGRAIN/3/CROC_1/AE.SQUARROSA (205)//KAUZ/4/WORRAKATTA/2*PASTOR	-2.08399	-11.3611	4.80776	14.1773	1.27493	4	125	87	119	81	106	79	116.667	82.3333	32	25	35	32	36	23	34.3333	26.6667	92	74.7	85	50	92	66	89.6667	63.5667	7	4	10	4	8	6	8.33333	4.66667	67	57	75	52	80	60	74	56.3333
18	JML20	4TH_CSISA_6723	KACHU #1/4/CROC_1/AE.SQUARROSA (205)//KAUZ/3/SASIA/5/KACHU	10.5741	1.58907	-19.4095	-5.23108	-6.54349	1	127	85	119	82	105	80	117	82.3333	33	27	39	33	36	23	36	27.6667	84.3	67.7	83.5	50	83	63.6667	83.6	60.4556	9	4	13	5	9	4	10.3333	4.33333	60	48	60	52	69	56	63	52
19	JML22	Sonalika	II-53-388/ANDES//(SIB)PITIC-62/3/LERMA-ROJO-64	-1.56874	-1.51472	0.575024	-0.041682	-1.0588	1	130	89	120	81	103	79	117.667	83	39	25	36	35	39	25	38	28.3333	86.3	62.7	88	60	78	58	84.1	60.2333	6	5	14	4	9	3	9.66667	4	43	26	50	43	45	44	46	37.6667
20	JML23	Francolin#1	Waxwing*2/Vivitsi	12.9369	-19.753	3.94437	-1.25665	3.82768	2	122	87	118	82	107	79	115.667	82.6667	35	27	35	32	36	22	35.3333	27	76.7	73.3	96.6667	55	87	70.6667	86.7889	66.3222	8	5	12	7	8	5	9.33333	5.66667	60	45	57	39	56	33	57.6667	39
21	JML24	4TH_CSISA_6728	MURGA/KRONSTAD F2004	4.88101	-2.43142	-7.90462	-1.9528	-8.51345	1	133	91	127	81	105	79	121.667	83.6667	33	27	38	35	37	22	36	28	100.7	55.7	93	55	85.3333	66	93.0111	58.9	9	5	11	6	9	6	9.66667	5.66667	73	58	64	45	65	49	67.3333	50.6667
22	JML25	4TH_CSISA_6729	MURGA/KRONSTAD F2004	-6.37588	-5.90201	-3.04128	-6.80457	3.40098	1	110	88	123	82	106	78	113	82.6667	40	30	32	31	29	24	33.6667	28.3333	99.7	56	90	65	75.6667	65	88.4556	62	9	3	10	5	9	2	9.33333	3.33333	37	20	46	37	58	31	47	29.3333
23	JML27	4TH_CSISA_6731	PARUS/PASTOR/4/KRICHAUFF/FINSI/3/URES/PRL//BAV92	-1.28874	-4.12337	-0.456527	-10.6661	6.06841	1	110	90	122	81	112	79	114.667	83.3333	41	24	37	33	24	19	34	25.3333	93.3	61.7	90	60	76.6667	59.3333	86.6556	60.3444	8	3	10	5	9	6	9	4.66667	46	43	36	33	45	44	42.3333	40
24	JML28	4TH_CSISA_6732	PBW343*2/KHVAKI*2/3/ACHTAR*3//KANZ/KS85-8-5	-2.85599	0.327064	-13.4897	-6.59486	-2.05048	1	133	89	128	80	110	78	123.667	82.3333	30	25	36	31	36	26	34	27.3333	101.7	66.3	83.6667	60	81.3333	67.3333	88.9	64.5444	7	4	12	7	9	7	9.33333	6	63	52	56	34	60	29	59.6667	38.3333
25	JML29	4TH_CSISA_6733	PBW343*2/KHVAKI//JUCHI	-26.9673	-7.94174	-9.70173	0.256979	6.90174	3	133	86	125	81	105	79	121	82	30	29	39	37	39	25	36	30.3333	97.7	59.3	85.6667	42	87.3333	58.6667	90.2333	53.3222	8	6	8	4	9	5	8.33333	5	62	54	50	25	56	42	56	40.3333
26	JML30	4TH_CSISA_6734	QT6581/4/PASTOR//SITE/MO/3/CHEN/AEGILOPS SQUARROSA (TAUS)//BCN/5/CROC_1/AE.SQUARROSA (224)//OPATA	14.961	-11.8902	7.6905	-0.439747	1.63519	2	126	86	122	82	106	77	118	81.6667	31	30	39	36	36	24	35.3333	30	92.3	67.3	85.6667	60	85	62.6667	87.6556	63.3222	10	6	9	7	9	5	9.33333	6	38	35	68	32	50	39	52	35.3333
27	JML31	4TH_CSISA_6735	QUAIU #3//MILAN/AMSEL	-20.2906	-3.1602	-8.51776	-1.23384	3.73109	3	128	85	122	82	104	80	118	82.3333	33	29	40	37	37	20	36.6667	28.6667	91.7	74.3	93	65	79.3333	71	88.0111	70.1	10	5	10	7	7	4	9	5.33333	56	54	62	29	59	37	59	40
28	JML32	4TH_CSISA_6736	SAUAL/KIRITATI//SAUAL	1.89193	-2.37802	-14.9575	-11.0022	-5.23207	1	122	84	121	80	106	80	116.333	81.3333	39	28	39	38	29	19	35.6667	28.3333	86	66.7	90	55	86	48.6667	87.3333	56.7889	9	5	9	3	9	4	9	4	50	44	58	32	64	41	57.3333	39
29	JML35	4TH_CSISA_6739	UP2338*2/KKTS*2//YANAC	3.19001	-0.244214	-12.3101	-0.384608	-17.2747	1	120	87	122	81	105	79	115.667	82.3333	39	25	37	35	29	22	35	27.3333	97.7	68.7	87.6667	55	82.6667	61.3333	89.3444	61.6778	9	6	8	5	9	6	8.66667	5.66667	52	48	57	54	71	52	60	51.3333
30	JML37	4TH_CSISA_6742	VORB/3/T.DICOCCON PI94625/AE.SQUARROSA (372)//3*PASTOR	-34.63	-8.00028	2.33282	-3.72828	2.97422	3	128	91	121	80	105	79	118	83.3333	36	21	37	36	36	23	36.3333	26.6667	98.7	66.7	86.5	60	84	66.3333	89.7333	64.3444	9	4	11	5	9	4	9.66667	4.33333	51	46	54	47	67	38	57.3333	43.6667
31	JML38	4TH_CSISA_6743	VORB/4/D67.2/PARANA 66.270//AE.SQUARROSA (320)/3/CUNNINGHAM	-19.8703	-7.91567	-9.42415	5.39286	9.3301	3	126	91	123	80	105	77	118	82.6667	37	19	36	35	37	24	36.6667	26	100.3	67.7	86.5	55	89.3333	68.3333	92.0444	63.6778	7	5	12	5	9	5	9.33333	5	55	47	53	27	63	38	57	37.3333
32	JML39	4TH_CSISA_6745	VORB/4/KRICHAUFF/FINSI/3/URES/PRL//BAV92	-10.7597	-8.73484	3.70677	-10.8731	11.0779	1	121	89	124	80	104	79	116.333	82.6667	36	23	34	31	37	21	35.6667	25	93	61.3	74	70	89.6667	70.6667	85.5556	67.3222	8	5	11	5	9	4	9.33333	4.66667	68	50	46	42	65	50	59.6667	47.3333
33	JML40	4TH_CSISA_6746	VORB/SOKOLL	-17.1321	-10.4856	4.91681	-13.9935	12.2639	1	124	86	125	82	107	81	118.667	83	40	27	33	32	36	18	36.3333	25.6667	93.7	71	87.5	65	84.3333	59.3333	88.5111	65.1111	6	5	12	7	8	4	8.66667	5.33333	62	43	64	35	76	45	67.3333	41
34	JML41	4TH_CSISA_6749	WAXWING*2/HEILO	-12.6859	-0.800837	-4.92639	29.9468	1.96938	4	133	90	125	79	109	81	122.333	83.3333	31	24	39	33	33	17	34.3333	24.6667	91.3	61.3	94	70	83.3333	61.3333	89.5444	64.2111	8	7	12	6	7	6	9	6.33333	47	44	51	46	66	43	54.6667	44.3333
35	JML42	4TH_CSISA_6750	WESTONIA/4/KRICHAUFF/FINSI/3/URES/PRL//BAV92	-14.6464	-5.7049	0.629045	-2.29947	7.54063	3	124	88	124	80	107	81	118.333	83	35	27	41	36	35	22	37	28.3333	96.3	70.3	89.5	52	81	66.6667	88.9333	62.9889	8	7	8	4	8	4	8	5	45	37	56	37	53	34	51.3333	36
36	JML45	7HTWSN-4403	WBLL1*2/KURUKU//HEILO	3.28247	9.97819	3.70088	-5.53304	-10.5214	5	130	89	125	81	111	78	122	82.6667	33	25	38	33	33	24	34.6667	27.3333	96.3	70	87	62	92	75.3333	91.7667	69.1111	7	5	9	4	7	5	7.66667	4.66667	42	37	61	35	62	45	55	39
37	JML46	7HTWSN-4405	ROLF07*2/3/PRINIA/PASTOR//HUITES	1.30442	10.2342	2.62527	2.63234	-7.37175	5	133	90	129	81	107	79	123	83.3333	32	23	37	30	37	25	35.3333	26	104.7	80	86	60	83.6667	66.6667	91.4556	68.8889	8	4	13	8	9	7	10	6.33333	47	40	30	28	60	41	45.6667	36.3333
38	JML47	7HTWSN-4406	KACHU #1/KIRITATI//KACHU	18.4236	-19.9912	10.5283	5.26741	-0.382203	2	131	90	126	82	111	80	122.667	84	33	22	36	32	34	19	34.3333	24.3333	89.3	65	100	70	85	69.3333	91.4333	68.1111	6	5	13	7	9	7	9.33333	6.33333	68	55	55	36	77	60	66.6667	50.3333
39	JML49	7HTWSN-4409	ATTILA*2/PBW65*2/4/BOW/NKT//CBRD/3/CBRD	20.0453	-22.4355	16.9281	2.70985	-3.25267	2	133	89	129	82	112	82	124.667	84.3333	31	26	40	29	28	18	33	24.3333	103.3	65.3	94	72	96	73.6667	97.7667	70.3222	7	5	10	6	9	7	8.66667	6	52	40	72	43	77	45	67	42.6667
40	JML50	7HTWSN-4410	TACUPETO F2001*2/BRAMBLING//WBLL1*2/BRAMBLING	0.365323	8.01117	1.60422	1.90837	-1.30197	5	133	90	128	81	111	82	124	84.3333	32	24	40	31	34	19	35.3333	24.6667	87	75	92.6667	72	91	73.3333	90.2222	73.4444	7	6	10	5	8	5	8.33333	5.33333	67	48	70	43	73	48	70	46.3333
41	JML52	7HTWSN-4412	KBIRD//WBLL1*2/KURUKU	10.8325	9.28303	2.22399	-4.52686	6.4143	5	131	92	124	81	104	82	119.667	85	30	24	36	32	40	20	35.3333	25.3333	104	64	83	62	80.6667	61	89.2222	62.3333	9	4	8	7	9	2	8.66667	4.33333	37	36	50	46	62	57	49.6667	46.3333
42	JML53	7HTWSN-4413	PBW343*2/KUKUNA//TECUE #1	5.08103	-3.44794	1.39561	0.0507324	-16.4832	1	131	90	126	82	102	83	119.667	85	28	27	35	31	40	20	34.3333	26	102	72	93.6667	65	86.6667	73	94.1111	70	7	6	13	8	9	2	9.66667	5.33333	58	34	44	27	57	44	53	35
43	JML54	7HTWSN-4415	NAC/TH.AC//3*PVN/3/MIRLO/BUC/4/2*PASTOR/5/KACHU/6/KACHU	18.4879	-15.2771	7.01204	2.21517	-0.481972	2	125	90	125	82	102	83	117.333	85	32	28	34	32	41	20	35.6667	26.6667	85.3	62	80	50	75	53	80.1	55	8	6	13	7	9	2	10	5	48	32	53	28	66	45	55.6667	35
44	JML56	7HTWSN-4421	PVN/5/2*REH/HARE//2*BCN/3/CROC_1/AE.SQUARROSA (213)//PGO/4/HUITES	3.7623	-0.119282	-12.1316	-0.25428	1.27557	1	125	89	125	81	109	82	119.667	84	36	23	37	34	29	20	34	25.6667	83.3	72.3	77	55	81	58.6667	80.4333	61.9889	11	5	12	7	9	3	10.6667	5	51	32	58	40	66	46	58.3333	39.3333
45	JML57	7HTWSN-4422	QUAIU #1	7.57811	15.4284	2.77723	2.51313	8.14901	5	127	90	122	80	110	84	119.667	84.6667	34	23	36	34	32	19	34	25.3333	92.3	74	86.6667	70	87	71.6667	88.6556	71.8889	10	7	13	7	8	2	10.3333	5.33333	58	37	70	47	65	55	64.3333	46.3333
46	JML58	7HTWSN-4425	ATTILA*2/PBW65*2//TNMU	11.8987	-24.1733	10.9166	-1.17642	8.90114	2	133	91	123	80	97	83	117.667	84.6667	26	23	34	32	45	18	35	24.3333	95.7	74	96	70	90	63.6667	93.9	69.2222	9	7	13	8	9	3	10.3333	6	53	34	67	37	62	46	60.6667	39
47	JML59	7HTWSN-4430	ATTILA*2/PBW65*2//KACHU	21.5031	-22.087	13.093	6.00128	-0.884509	2	123	90	124	80	110	82	119	84	39	25	35	32	26	18	33.3333	25	91.7	66	82.6667	58	86.6667	57.6667	87.0111	60.5556	9	5	13	5	9	2	10.3333	4	56	35	54	36	79	49	63	40
48	JML61	7HTWSN-4435	ATTILA*2/PBW65*2/4/CROC_1/AE.SQUARROSA (205)//BORL95/3/2*MILAN	9.62463	-12.8234	8.24582	3.33758	-8.31821	2	132	92	122	81	99	83	117.667	85.3333	27	18	38	34	44	16	36.3333	22.6667	87.3	64	78.5	60	81.6667	56.3333	82.4889	60.1111	8	5	8	5	9	2	8.33333	4	50	26	47	37	71	46	56	36.3333
49	JML62	7HTWSN-4437	ROLF07/4/BOW/NKT//CBRD/3/CBRD/5/FRET2/TUKURU//FRET2	7.12248	17.0204	-1.13989	2.00231	-14.2335	5	129	93	121	80	109	80	119.667	84.3333	30	22	36	34	26	22	30.6667	26	94.7	70	87.6667	55	78.6667	49.6667	87.0111	58.2222	8	6	10	4	9	2	9	4	55	10	67	33	63	40	61.6667	27.6667
50	JML63	7HTWSN-4438	ROLF07*2/4/BOW/NKT//CBRD/3/CBRD	-13.1094	4.55857	5.5125	-0.82186	-8.28166	1	124	89	124	82	106	82	118	84.3333	37	25	35	33	39	21	37	26.3333	93	62.7	87.3333	55	79	52.312	86.4444	56.6707	10	4	10	5	7	3	9	4	53	43	85	39	68	42	68.6667	41.3333
51	JML64	7HTWSN-4442	CNO79//PF70354/MUS/3/PASTOR/4/BAV92*2/5/HAR311	4.39016	11.6748	2.27507	-5.39576	7.74058	5	133	89	122	81	107	79	120.667	83	30	27	33	31	35	26	32.6667	28	91.3	71	85.6667	65	85.6667	64	87.5444	66.6667	8	4	9	3	8	2	8.33333	3	54	43	70	47	75	29	66.3333	39.6667
52	JML65	7HTWSN-4444	ROLF07*2/DIAMONDBIRD	1.02036	14.6005	7.49109	4.77484	-14.3858	5	123	89	121	80	106	81	116.667	83.3333	34	25	40	35	37	22	37	27.3333	97.7	64	77	60	79.6667	67	84.7889	63.6667	6	4	11	5	8	6	8.33333	5	57	40	75	39	72	24	68	34.3333
53	JML66	7HTWSN-4448	WAXWING/2*ROLF07	8.02178	5.16984	3.6456	2.31545	-3.80492	1	126	88	121	79	105	79	117.333	82	30	28	39	35	36	21	35	28	90	64	76.3333	56	88.6667	64.3333	85	61.4444	10	5	7	6	7	4	8	5	58	41	61	44	72	25	63.6667	36.6667
54	JML67	7HTWSN-4449	BAV92//IRENA/KAUZ/3/HUITES/4/2*ROLF07	4.17784	6.84166	0.746066	5.91064	-1.90542	1	124	88	122	80	109	83	118.333	83.6667	39	24	37	35	33	18	36.3333	25.6667	103	72.7	81	50	90.3333	62.6667	91.4444	61.7889	10	4	11	6	8	3	9.66667	4.33333	56	38	80	39	52	42	62.6667	39.6667
55	JML68	7HTWSN-4450	BAV92//IRENA/KAUZ/3/HUITES/4/2*ROLF07	3.76296	12.9429	14.589	7.27576	-14.3496	5	124	90	123	79	104	85	117	84.6667	33	24	36	34	41	18	36.6667	25.3333	101.7	71.3	86	45	90.6667	65	92.7889	60.4333	9	5	9	5	8	3	8.66667	4.33333	68	35	60	59	67	33	65	42.3333
56	JML69	7HTWSN-4451	ROLF07*2/KACHU #1	1.30137	12.3939	-2.585	2.34937	-10.7918	5	125	89	123	78	108	82	118.667	83	32	24	38	37	34	20	34.6667	27	97.3	61.7	87	45	86.6667	56	90.3222	54.2333	8	4	9	5	8	2	8.33333	3.66667	57	48	75	60	72	47	68	51.6667
57	JML70	7HTWSN-4453	ATTILA*2/PBW65*2//MURGA	21.0216	-22.7738	13.693	4.31678	-3.05057	2	125	87	122	80	109	81	118.667	82.6667	35	27	37	35	34	20	35.3333	27.3333	96	71	88.5	45	86.6667	67	90.3889	61	9	4	9	6	8	2	8.66667	4	64	50	61	50	87	47	70.6667	49
58	JML74	7HTWSN-4463	ATTILA*2/PBW65*2/4/BOW/NKT//CBRD/3/CBRD	16.2465	-4.86109	0.11122	0.270913	-4.22195	1	126	89	122	80	110	82	119.333	83.6667	31	23	38	34	36	21	35	26	91	63	76.5	60	83	63.3333	83.5	62.1111	8	4	9	6	9	4	8.66667	4.66667	51	43	53	46	66	43	56.6667	44
59	JML75	7HTWSN-4470	WBLL1/KUKUNA//TACUPETO F2001*2/3/SHA3/SERI//SHA4/LIRA	3.52772	-3.65673	-16.9242	-0.982069	-13.7126	1	132	89	128	79	111	83	123.667	83.6667	29	26	35	33	33	20	32.3333	26.3333	93.3	59.7	78	40	83.3333	64.6667	84.8778	54.7889	8	5	8	5	8	5	8	5	63	60	72	48	69	31	68	46.3333
60	JML76	7HTWSN-4471	SAUAL/3/ACHTAR*3//KANZ/KS85-8-4/4/SAUAL	18.1964	-11.5376	7.04626	1.31308	0.535908	2	132	91	127	78	109	86	122.667	85	29	24	37	35	37	14	34.3333	24.3333	94	52.3	83	40	83	64.3333	86.6667	52.2111	8	4	8	3	7	3	7.66667	3.33333	54	31	75	57	64	28	64.3333	38.6667
61	JML77	7HTWSN-4473	FRET2/KIRITATI/3/C80.1/3*BATAVIA//2*WBLL1/4/FRET2/TUKURU//FRET2	12.379	17.8209	7.88858	-1.20432	10.6883	5	130	87	126	80	108	81	121.333	82.6667	31	27	35	34	38	19	34.6667	26.6667	93.7	83.3	85	60	94.3333	70.6667	91.0111	71.3222	11	6	11	7	9	3	10.3333	5.33333	47	35	71	45	74	29	64	36.3333
62	JML78	7HTWSN-4474	KACHU #1*2/WHEAR	5.51932	0.359828	-9.3468	2.03147	1.1964	1	129	88	124	79	110	82	121	83	30	26	38	35	37	19	35	26.6667	95.3	69.7	84.5	55	79.3333	59.6667	86.3778	61.4556	8	6	12	7	7	2	9	5	55	48	74	40	65	37	64.6667	41.6667
63	JML80	7HTWSN-4479	SAUAL #1/KACHU	1.91139	15.8945	6.69764	0.0589764	-0.12124	5	124	87	122	81	107	83	117.667	83.6667	33	25	40	33	41	18	38	25.3333	94	75.3	83.5	60	85.3333	65.3333	87.6111	66.8778	7	6	12	6	7	5	8.66667	5.66667	42	35	64	40	74	44	60	39.6667
64	JML81	7HTWSN-4482	CNO79//PF70354/MUS/3/PASTOR/4/BAV92/5/TACUPETO F2001*2/BRAMBLING	11.2522	-0.0280415	-26.3558	-4.09358	-5.33296	1	124	86	122	82	110	82	118.667	83.3333	31	26	39	32	36	20	35.3333	26	95	73.3	91	65	89.3333	49.3333	91.7778	62.5444	8	5	10	4	7	1	8.33333	3.33333	45	38	66	42	70	45	60.3333	41.6667
65	JML82	7HTWSN-4489	BECARD/KACHU	13.4504	7.81003	-18.3292	-2.70458	-4.20062	1	132	86	124	80	109	81	121.667	82.3333	29	26	36	33	35	19	33.3333	26	99.3	77	87	75	88.6667	67	91.6556	73	6	5	9	5	6	3	7	4.33333	47	43	66	37	71	37	61.3333	39
66	JML83	7HTWSN-4491	ALTAR 84/AE.SQUARROSA (221)//3*BORL95/3/URES/JUN//KAUZ/4/WBLL1/5/MILAN/S87230//BAV92	9.18625	5.72519	0.378466	-16.2729	6.47281	5	123	87	123	80	111	81	119	82.6667	36	27	35	33	32	19	34.3333	26.3333	100.3	71.7	86.6667	65	96	78.3333	94.3222	71.6778	8	5	9	4	6	2	7.66667	3.66667	49	25	68	42	73	46	63.3333	37.6667
67	JML85	7HTWSN-4497	PBW343*2/KHVAKI//JUCHI	12.6207	-7.216	4.1972	-8.56869	-8.88619	1	130	87	126	81	110	84	122	84	32	28	34	33	34	15	33.3333	25.3333	95	78.7	91	61	89.3333	79.3333	91.7778	73.0111	11	5	8	6	8	3	9	4.66667	49	41	67	42	56	36	57.3333	39.6667
68	JML86	7HTWSN-4504	NAC/TH.AC//3*PVN/3/MIRLO/BUC/4/2*PASTOR/5/KACHU/6/KACHU	6.29942	0.0832732	-14.2608	-10.0674	-3.46991	1	131	90	125	80	110	83	122	84.3333	33	24	35	33	36	16	34.6667	24.3333	94.7	66.7	87	60	93.3333	67	91.6778	64.5667	9	5	9	6	7	3	8.33333	4.66667	42	37	59	27	66	51	55.6667	38.3333
69	JML87	7HTWSN-4505	KACHU #1/6/NG8201/KAUZ/4/SHA7//PRL/VEE#6/3/FASAN/5/MILAN/KAUZ/7/KACHU	6.6699	-1.36461	-22.3128	-6.80291	-1.62658	1	131	91	125	82	109	82	121.667	85	33	21	33	32	34	18	33.3333	23.6667	96.3	74	96.3333	60	87.3333	76.3333	93.3222	70.1111	7	4	9	3	7	2	7.66667	3	61	43	76	44	63	62	66.6667	49.6667
70	JML89	7HTWSN-4509	SERI.1B*2//KAUZ*3/BOW*2/5/REH/HARE//2*BCN/3/CROC_1/AE.SQUARROSA (213)//PGO/4/HUITES	1.29807	15.1878	6.78327	-3.71617	-18.3635	5	124	92	122	79	110	81	118.667	84	33	22	39	37	34	18	35.3333	25.6667	93.3	62.3	78	60	83	67.6667	84.7667	63.3222	8	5	10	5	8	3	8.66667	4.33333	50	40	64	48	72	51	62	46.3333
71	JML90	7HTWSN-4510	TACUPETOF2001/6/OASIS/5*BORL95/5/CNDO/R143//ENTE/MEXI75/3/AE.SQ/4/2*OCI/7/ROLF07	10.0932	9.16917	-11.339	-3.83729	-5.99035	1	131	89	128	79	109	79	122.667	82.3333	34	24	39	30	34	21	35.6667	25	90.7	70.3	89	70	83	70	87.5667	70.1	9	4	13	7	7	2	9.66667	4.33333	68	40	60	31	68	44	65.3333	38.3333
72	JML91	7HTWSN-4511	WAXWING*2/HEILO	12.3997	-15.7727	7.72145	-5.31894	-11.0085	2	132	90	124	80	106	79	120.667	83	33	23	37	35	36	20	35.3333	26	94.7	90.7	85.5	80	92.6667	78.3333	90.9556	83.0111	7	5	9	5	7	5	7.66667	5	47	40	55	42	59	47	53.6667	43
73	JML92	7HTWSN-4513	WBLL1*2/3/YACO/PBW65//KAUZ*3/TRAP/4/GONDO/5/WBLL1*2/3/SNI/TRAP#1//KAUZ*3/TRAP	4.98905	10.2165	2.83053	-8.81375	10.9072	5	124	89	123	81	110	81	119	83.6667	39	26	35	34	31	20	35	26.6667	92	71.7	81.3333	65	82	72.3333	85.1111	69.6778	9	5	10	5	8	3	9	4.33333	49	48	63	32	62	42	58	40.6667
74	JML95	7HTWSN-4516	KZA/4/2*WBLL1//KAUZ/2*STAR/3/BAV92/RAYON	9.45683	7.35784	3.33775	-5.13886	10.6609	5	125	90	127	82	109	80	120.333	84	35	24	31	30	36	22	34	25.3333	94.7	64.7	84.5	62	83.3333	67.6667	87.5111	64.7889	8	4	11	6	8	2	9	4	50	39	61	47	59	49	56.6667	45
75	JML96	7HTWSN-4517	WBLL1*2/KURUKU/4/BABAX/LR42//BABAX*2/3/KURUKU	1.29885	7.03622	3.4155	-8.0273	12.1243	5	131	89	128	81	109	81	122.667	83.6667	32	23	33	32	34	19	33	24.6667	91.3	68.3	76	65	77	67	81.4333	66.7667	8	6	12	4	8	3	9.33333	4.33333	53	51	68	43	62	60	61	51.3333
76	JML98	7HTWSN-4522	TACUPETO F2001/6/CNDO/R143//ENTE/MEXI_2/3/AEGILOPS SQUARROSA (TAUS)/4/WEAVER/5/PASTOR/7/ROLF07	17.1493	-18.1916	0.0353501	0.89735	-5.03246	2	129	89	124	80	108	81	120.333	83.3333	34	25	34	32	34	18	34	25	98	68.3	81	70	87	73	88.6667	70.4333	7	5	11	4	7	2	8.33333	3.66667	34	33	46	45	62	47	47.3333	41.6667
77	JML99	7HTWSN-4525	WBLL1/KUKUNA//TACUPETO F2001/6/PVN//CAR422/ANA/5/BOW/CROW//BUC/PVN/3/YR/4/TRAP#1	12.741	-0.765475	-23.3657	-4.78306	-5.76314	1	122	88	121	79	109	80	117.333	82.3333	33	27	36	34	35	22	34.6667	27.6667	98.7	75.7	84	70	90	73.6667	90.9	73.1222	9	4	13	4	8	2	10	3.33333	57	51	76	43	78	51	70.3333	48.3333
78	JML100	7HTWSN-4526	WBLL1*2/TUKURU*2//KRONSTAD F2004	9.84898	8.76061	2.53653	-1.72291	5.48318	5	122	88	121	78	111	79	118	81.6667	33	24	38	33	32	21	34.3333	26	91.7	75.7	78.6667	55	82.6667	73.6667	84.3444	68.1222	9	5	11	5	8	3	9.33333	4.33333	52	36	75	38	64	35	63.6667	36.3333
79	JML101	H.Sat-1	ALTAR84/AE.SQUARROSA (219)//OATA/3/WBLL1/FRET2//PASTOR	-2.84474	4.88845	-0.329965	-3.63529	7.33747	1	124	88	122	80	112	80	119.333	82.6667	33	26	35	33	32	23	33.3333	27.3333	96.3	68.3	78.6667	60	86.3333	66.6667	87.1	64.9889	9	5	9	6	8	5	8.66667	5.33333	56	45	72	46	75	51	67.6667	47.3333
80	JML103	H.Sat-3	BCN*2/6/68.111/RGB-U//WARD/3/FGO/4/RABI/5/AE.SQUARROSA (629)	-3.51119	0.644681	-11.6224	14.377	-7.43568	4	124	89	126	81	112	82	120.667	84	37	23	34	33	34	19	35	25	97.7	71.7	83.5	45	78.3333	76.3333	86.5111	64.3444	7	5	9	3	8	3	8	3.66667	53	44	74	49	70	45	65.6667	46
81	JML105	H.Sat-5	CPI8/GEDIZ/3/GOO//ALB/CRA/4/AE.SQUARROSA (208)/5/OPATA/6/BERKUT	-5.47314	1.9824	0.538902	10.6205	5.85462	4	124	90	123	82	106	68	117.667	80	39	26	42	33	42	28	41	29	100.3	69.7	81.5	60	85.6667	81.6667	89.1556	70.4556	8	5	8	5	8	6	8	5.33333	74	60	81	41	74	38	76.3333	46.3333
82	JML106	H.Sat-6	D67.2/PARANA666.270//AE.SQUARROSA (257)/3/OPATA/4/ATTILA*2/PBW65	12.5853	-12.3751	0.973274	1.95664	1.34212	2	124	88	122	81	109	67	118.333	78.6667	38	26	42	34	40	30	40	30	96	72.3	78	55	81.6667	79	85.2222	68.7667	9	5	9	4	8	6	8.66667	5	58	39	74	49	67	50	66.3333	46
83	JML107	H.Sat-7	D67.2/PARANA666.270//AE.SQUARROSA (257)/3/OPATA/4/BERKUT	-6.36299	2.80395	1.43421	14.355	1.5694	4	124	88	122	81	110	66	118.667	78.3333	38	24	40	33	38	32	38.6667	29.6667	95.3	79.3	82	70	84.33	81.33	87.21	76.8767	7	5	11	4	8	6	8.66667	5	61	52	72	42	70	48	67.6667	47.3333
84	JML108	H.Sat-8	D67.2/PARANA666.270//AE.SQUARROSA (257)/3/OPATA/4/BERKUT	-14.4186	1.2996	-1.93588	13.5479	1.20905	4	123	88	123	82	106	67	117.333	79	39	25	37	31	41	32	39	29.3333	98.3	76.7	84	60	76.6667	74	86.3222	70.2333	9	4	11	4	8	4	9.33333	4	58	54	83	50	70	46	70.3333	50
85	JML109	H.Sat-9	GAN/AE.SQUARROSA (236)//CETA/AE.SQUARROSA (895)/3/MAIZ/4/INQALAB91	0.201997	7.68528	4.10103	-7.80061	13.5161	5	118	89	121	80	110	66	116.333	78.3333	39	26	40	34	34	31	37.6667	30.3333	95.3	72.3	86.5	55	82.67	75	88.1567	67.4333	8	5	10	5	8	7	8.66667	5.66667	36	35	52	45	65	49	51	43
86	JML110	H.Sat-10	GAN/AE.SQUARROSA (897)//2*OPATA	2.08474	4.80058	-10.5405	18.925	13.0377	4	118	90	121	81	110	65	116.333	78.6667	39	22	40	34	37	34	38.6667	30	96.3	64.7	79.5	55	85	69.6667	86.9333	63.1222	9	4	10	5	8	6	9	5	58	42	75	53	56	55	63	50
87	JML111	H.Sat-11	GAN/AE.SQUARROSA (897)//2*OPATA	-7.6942	-0.215731	-9.1507	25.2634	5.14057	4	126	89	122	80	112	64	120	77.6667	29	23	37	34	36	35	34	30.6667	93	77.3	78.3333	60	94.3333	81	88.5556	72.7667	9	5	11	5	8	7	9.33333	5.66667	59	57	55	53	63	61	59	57
88	JML112	H.Sat-12	GAN/AE.SQUARROSA (897)//OPATA/3/ATTILA*2/PBW65	3.02844	3.53454	-13.9697	3.44205	-20.2393	1	124	89	122	81	113	65	119.667	78.3333	31	25	36	34	36	35	34.3333	31.3333	92.3	70	80	65	84.6667	79	85.6556	71.3333	8	4	11	4	8	5	9	4.33333	45	36	58	44	73	42	58.6667	40.6667
89	JML113	H.Sat-13	GAN/AE.SQUARROSA (897)//OPATA/3/ATTILA*2/PBW65	9.96135	-14.5704	6.88659	19.8513	9.58764	2	127	91	126	82	111	64	121.333	79	30	21	33	32	39	35	34	29.3333	94.7	70.3	74.6667	70	91	79	86.7889	73.1	8	5	13	5	7	4	9.33333	4.66667	67	56	68	25	75	38	70	39.6667
90	JML114	H.Sat-14	GAN/AE.SQUARROSA (897)//OPATA/3/BERKUT	-4.84741	-2.56015	-1.64829	21.0098	6.1429	4	127	89	126	80	113	65	122	78	36	23	34	33	34	32	34.6667	29.3333	95	86.3	79	70	90	88.6667	88	81.6556	9	5	11	4	8	7	9.33333	5.33333	60	59	81	34	54	38	65	43.6667
91	JML115	H.Sat-15	GAN/AE.SQUARROSA (897)//OPATA/3/BERKUT	-10.1749	2.71915	-4.89591	25.147	7.06386	4	127	89	129	82	113	73	123	81.3333	32	25	32	29	35	24	33	26	78.3	62.3	72	65	79	77	76.4333	68.1	8	4	12	7	8	5	9.33333	5.33333	55	28	62	49	62	32	59.6667	36.3333
92	JML116	H.Sat-16	GAN/AE.SQUARROSA (897)//OPATA/3/BERKUT	-11.9393	-1.56857	-5.09785	19.8202	0.813252	4	127	90	127	79	113	71	122.333	80	32	25	36	32	35	30	34.3333	29	95.7	80.3	91.5	60	92.3333	76	93.1778	72.1	9	5	12	3	8	2	9.66667	3.33333	65	57	78	37	57	45	66.6667	46.3333
93	JML117	H.Sat-17	GAN/AE.SQUARROSA (897)//OPATA/3/BERKUT	-10.588	-0.798873	-4.75133	25.1098	2.77259	4	124	88	126	80	112	71	120.667	79.6667	35	29	33	32	34	25	34	28.6667	87.7	72	79	60	91.6667	73.6667	86.1222	68.5556	8	5	11	3	9	3	9.33333	3.66667	38	29	76	45	46	40	53.3333	38
94	JML118	H.Sat-18	SABUF/4/ALTAR84/AE.SQUARROSA (224)//CUPE/3/CROC_1/AE.SQUARROSA (205)//F27202	-1.97363	-1.04139	-9.54433	7.01778	6.03506	1	124	90	121	81	111	72	118.667	81	37	25	39	32	35	25	37	27.3333	93.3	74	84.6667	60	85	76.3333	87.6556	70.1111	10	6	9	4	9	7	9.33333	5.66667	59	50	64	37	60	36	61	41
95	JML119	H.Sat-19	YAV_3/SCO//JO69/CRA/3/YAV79/4/AE.SQUARROSA (498)/5/2*OPATA	-1.84798	4.36431	-5.52394	25.1188	1.62367	4	131	89	121	81	112	71	121.333	80.3333	27	26	40	32	31	26	32.6667	28	92.3	67	73.6667	50	81	73.6667	82.3222	63.5556	12	5	12	4	8	3	10.6667	4	56	49	53	36	74	26	61	37
96	JML120	H.Sat-20	YAV_3/SCO//JO69/CRA/3/YAV79/4/AE.SQUARROSA (498)/5/2*OPATA	-4.99634	-6.63482	0.682738	1.85715	-3.27173	1	125	90	121	81	113	70	119.667	80.3333	32	24	37	32	33	28	34	28	90	71.7	86	65	82.33	80.66	86.11	72.4533	9	4	12	6	8	4	9.66667	4.66667	48	29	51	47	61	33	53.3333	36.3333
97	JML122	H.Sat-22	YAV_3/SCO//JO69/CRA/3/YAV79/4/AE.SQUARROSA (498)/5/OPATA/6/BERKUT	-8.35926	0.366108	-0.985976	9.31513	4.81661	4	125	91	121	82	111	71	119	81.3333	32	21	36	31	36	27	34.6667	26.3333	89	67.7	86.6667	45	90.6667	70.3333	88.7778	61.0111	16	6	11	5	8	5	11.6667	5.33333	50	47	62	43	79	36	63.6667	42
98	JML123	H.Sat-23	YAV_3/SCO//JO69/CRA/3/YAV79/4/AE.SQUARROSA (498)/5/OPATA/6/PASTOR	-19.1	-5.85399	-4.05065	5.61439	-1.74816	4	124	91	121	81	112	73	119	81.6667	33	21	36	32	32	26	33.6667	26.3333	101	78	84.3333	70	92.6667	79.6667	92.6667	75.8889	9	6	12	5	8	7	9.66667	6	58	57	62	36	58	43	59.3333	45.3333
99	JML124	H.Sat-24	YAV_3/SCO//JO69/CRA/3/YAV79/4/AE.SQUARROSA (498)/5/OPATA/6/PASTOR	-12.9138	-0.110143	-1.2808	5.46786	-1.27021	4	124	91	128	82	111	72	121	81.6667	31	23	32	31	34	28	32.3333	27.3333	98	79	93	62	84.3333	74.6667	91.7778	71.8889	12	5	13	7	8	2	11	4.66667	59	27	59	41	70	22	62.6667	30
100	JML125	H.Sat-25	YAV_3/SCO//JO69/CRA/3/YAV79/4/AE.SQUARROSA (498)/5/OPATA/6/PASTOR	-17.5905	-2.47659	-6.55056	5.54104	-1.56261	4	131	90	128	80	112	71	123.667	80.3333	30	23	34	32	34	28	32.6667	27.6667	109.3	76.3	92	60	82	72.6667	94.4333	69.6556	7	5	11	6	8	3	8.66667	4.66667	45	41	75	44	62	38	60.6667	41
101	JML126	Aust-1	WEEBILL 1	19.5556	-24.6248	13.6013	7.50184	-0.804862	2	133	86	129	80	111	79	124.333	81.6667	32	31	35	31	37	26	34.6667	29.3333	99.7	86.3	101.5	65	90.3333	63.3333	97.1778	71.5444	9	5	13	5	10	1	10.6667	3.66667	56	51	69	46	60	41	61.6667	46
102	JML128	Aust-3	ATTILA*2/CROW	10.1221	22.2508	9.47594	-0.678079	14.3756	5	133	87	130	81	110	78	124.333	82	32	31	34	29	38	28	34.6667	29.3333	101.3	76.3	95.3333	65	89	72.3333	95.2111	71.2111	11	4	11	5	11	3	11	4	64	42	52	36	51	48	55.6667	42
103	JML129	Aust-4	MTRWA92.161/PRINIA/5/SERI*3//RL6010/4*YR/3/PASTOR/4/BAV92	3.35875	-5.64452	-8.48795	10.6198	6.25725	1	128	85	124	81	104	80	118.667	82	35	32	36	34	39	21	36.6667	29	90	73.3	86.6667	70	78.66	75.33	85.1089	72.8767	12	5	11	5	9	5	10.6667	5	55	20	51	42	71	38	59	33.3333
104	JML130	Aust-5	SAAR//PBW343*2/KUKUNA	11.6488	-5.37529	-23.8003	-8.41523	-9.64006	1	128	87	122	80	98	71	116	79.3333	35	33	39	35	44	24	39.3333	30.6667	91	68.7	93.3333	62	84.3333	69.3333	89.5556	66.6778	9	3	11	5	9	3	9.66667	3.66667	52	44	47	28	58	44	52.3333	38.6667
105	JML132	Aust-7	CROC_1/AE.SQUARROSA (213)//PGO/3/CMH81.38/2*KAUZ/4/BERKUT	-27.9852	-5.85007	12.9006	-17.3741	-10.1403	3	123	87	122	82	106	72	117	80.3333	40	36	39	32	34	27	37.6667	31.6667	88	66.3	89.5	62	85.6667	64.3333	87.7222	64.2111	11	4	14	6	8	5	11	5	52	26	52	45	69	46	57.6667	39
106	JML133	Aust-8	PBW343*2/KUKUNA//PBW343*2/KUKUNA	-14.2103	6.39247	15.0529	-5.306	-13.2848	3	124	88	122	81	108	73	118	80.6667	37	36	38	34	35	27	36.6667	32.3333	88.3	54.7	82	60	81.3333	66.5	83.8778	60.4	6	5	10	2	9	2	8.33333	3	28	22	42	41	55	39	41.6667	34
107	JML134	Aust-9	ASEEL-6	11.6765	10.3411	-1.65	-11.9165	5.35114	5	128	87	123	80	109	74	120	80.3333	33	32	35	34	35	24	34.3333	30	83.7	62.3	78	55	85.3333	56.3333	82.3444	57.8778	8	5	10	5	9	4	9	4.66667	46	30	47	41	59	44	50.6667	38.3333
108	JML135	Aust-10	VEE/TSI/6/21931/3/CH53/AN//GB-AUS/4/AN64/5/IWP501/7/PRL/SARA//TSI/VEE#5/8/BERKUT	-1.02182	-0.118253	1.98252	-10.7187	8.08989	1	124	86	124	81	110	75	119.333	80.6667	39	33	36	32	34	24	36.3333	29.6667	87.7	67.7	72	60	84.3333	59.3333	81.3444	62.3444	8	6	12	6	9	4	9.66667	5.33333	50	33	61	59	48	47	53	46.3333
109	JML136	Aust-11	SOKOLL//PRL/2*PASTOR	-24.6937	-3.63622	7.73654	-4.75414	-9.75026	3	124	86	125	80	111	76	120	80.6667	39	32	34	33	33	24	35.3333	29.6667	94	69	87	75	75	62.33	85.3333	68.7767	11	5	12	6	9	4	10.6667	5	56	43	63	35	44	32	54.3333	36.6667
110	JML137	Aust-12	GRACKLE	-3.74026	-8.37945	-1.3189	-14.615	2.90111	1	127	87	126	79	111	73	121.333	79.6667	32	31	34	33	33	28	33	30.6667	77.7	58.7	87.6667	55	72	49.6667	79.1222	54.4556	6	5	13	6	8	1	9	4	45	23	39	36	40	30	41.3333	29.6667
111	JML138	Aust-13	BERKUT/HTG	-27.3591	-3.72573	7.59526	-0.574712	-9.1872	3	124	86	122	80	103	74	116.333	80	37	33	37	33	43	28	39	31.3333	79.7	52.3	75.6667	60	77	50.6667	77.4556	54.3222	8	5	11	5	8	1	9	3.66667	49	31	36	33	58	46	47.6667	36.6667
112	JML139	Aust-14	FILIN/2*PASTOR//PRL/2*PASTOR	-0.561241	5.06608	3.5945	-7.09737	5.81582	1	125	85	122	81	109	75	118.667	80.3333	37	34	36	32	33	28	35.3333	31.3333	87.3	64.3	88.6667	70	80.3333	70.6667	85.4333	68.3222	10	5	11	6	10	2	10.3333	4.33333	50	31	42	40	65	47	52.3333	39.3333
113	JML141	Aust-16	MTRWA92.161/PRINIA/5/SERI*3//RL6010/4*YR/3/PASTOR/4/BAV92	-13.6369	-7.77213	0.391743	-9.81878	-2.98724	3	124	85	121	80	109	77	118	80.6667	39	35	36	34	34	27	36.3333	32	85.7	66.3	75	60	82.3333	70.6667	81.0111	65.6556	8	4	13	5	10	2	10.3333	3.66667	44	43	46	40	48	39	46	40.6667
114	JML143	Aust-18	SUNLIN	-3.55444	0.34054	-6.22162	2.63381	-6.71462	1	124	85	122	82	110	77	118.667	81.3333	38	33	38	31	32	22	36	28.6667	86.7	72.7	89	70	91.6667	57	89.1222	66.5667	8	4	11	6	7	3	8.66667	4.33333	61	49	59	47	60	48	60	48
115	JML144	Aust-19	POTCH 93/4/MILAN/KAUZ//PRINIA/3/BAV92/5/MILAN/KAUZ//PRINIA/3/BAV92	4.5183	7.45547	3.43997	2.50924	-5.63755	5	127	86	122	81	109	79	119.333	82	38	34	39	32	36	21	37.6667	29	91.7	68.3	83	62	91.6667	61	88.7889	63.7667	10	8	13	6	9	3	10.6667	5.66667	63	54	54	48	46	40	54.3333	47.3333
116	JML145	Aust-20	ACHTAR*3//KANZ/KS85-8-5/4/MILAN/KAUZ//PRINIA/3/BAV92/5/MILAN/KAUZ//PRINIA/3/BAV92	8.73707	15.6424	8.39385	4.60839	-8.44824	5	124	85	121	80	108	81	117.667	82	37	35	36	33	35	20	36	29.3333	78.7	66.7	86.5	65	84	66	83.0667	65.9	8	5	12	6	7	3	9	4.66667	52	38	54	45	60	49	55.3333	44
117	JML146	Aust-21	FRET2*2/4/SNI/TRAP#1/3/KAUZ*2/TRAP//KAUZ/5/ONIX	12.6119	22.834	4.41696	0.70507	15.7032	5	124	84	121	81	109	80	118	81.6667	36	31	38	31	33	20	35.6667	27.3333	89	51	82	55	88	70	86.3333	58.6667	8	3	12	5	8	3	9.33333	3.66667	33	24	42	37	67	52	47.3333	37.6667
118	JML147	Aust-22	FRET2*2/4/SNI/TRAP#1/3/KAUZ*2/TRAP//KAUZ/5/ONIX	8.11571	14.6995	2.11923	1.70867	10.0357	5	132	84	121	82	110	79	121	81.6667	37	30	36	31	33	20	35.3333	27	88	61	91	55	81.6667	68.3333	86.8889	61.4444	10	4	11	4	8	3	9.66667	3.66667	65	30	48	29	49	26	54	28.3333
119	JML148	Aust-23	ONIX//TACUPETO F2001*2/KUKUNA	2.07998	-0.474671	-14.8728	-3.94842	2.38298	1	132	84	124	81	111	81	122.333	82	37	36	35	33	35	20	35.6667	29.6667	91	66.7	86.3333	65	82.6667	65	86.6667	65.5667	8	4	10	5	9	6	9	5	52	36	71	58	65	47	62.6667	47
120	JML149	Aust-24	CNO79//PF70354/MUS/3/PASTOR/4/BAV92/5/FRET2/KUKUNA//FRET2/6/MILAN/KAUZ//PRINIA/3/BAV92	5.91953	19.0618	10.9621	1.97356	-6.45856	5	126	85	124	80	110	80	120	81.6667	40	38	33	32	37	20	36.6667	30	85	81	77.3333	65	86.6667	65.6667	83	70.5556	9	6	10	6	8	5	9	5.66667	51	44	67	48	68	51	62	47.6667
121	JML151	Aust-26	CNO79//PF70354/MUS/3/PASTOR/4/BAV92/5/FRET2/KUKUNA//FRET2/6/MILAN/KAUZ//PRINIA/3/BAV92	-12.1657	7.89193	3.41999	11.9721	-7.53759	4	126	85	128	81	111	75	121.667	80.3333	34	33	34	33	33	24	33.6667	30	79	65.3	76.3333	48	75	66.6667	76.7778	59.9889	8	4	8	4	7	3	7.66667	3.66667	24	23	51	24	64	43	46.3333	30
122	JML154	Aust-29	SOKOLL*2//TACUPETO F2001*2/KUKUNA	-5.31848	10.647	3.28298	2.78179	-8.86062	5	133	86	126	79	111	77	123.333	80.6667	31	28	36	34	34	25	33.6667	29	88	75.3	93	55	78.3333	59.6667	86.4444	63.3222	8	5	8	3	9	5	8.33333	4.33333	63	45	48	39	53	47	54.6667	43.6667
123	JML155	Aust-30	GK ARON/AG SECO 7846//2180/4/2*MILAN/KAUZ//PRINIA/3/BAV92	7.15713	16.628	8.332	-3.06747	-6.87493	5	133	87	122	80	111	79	122	82	31	28	36	34	33	26	33.3333	29.3333	90	71.7	89	60	84.3333	63.6667	87.7778	65.1222	9	8	11	5	9	3	9.66667	5.33333	64	52	55	42	66	52	61.6667	48.6667
124	JML156	Aust-31	GK ARON/AG SECO 7846//2180/4/2*MILAN/KAUZ//PRINIA/3/BAV92	7.64313	12.2156	5.82923	0.107254	-0.414179	5	131	86	122	81	111	81	121.333	82.6667	33	30	37	32	36	30	35.3333	30.6667	87.7	73.3	97.6667	60	92.6667	65.3333	92.6778	66.2111	11	4	11	6	8	5	10	5	59	56	46	25	54	28	53	36.3333
125	JML159	Aust-34	TACUPETO F2001*2/KUKUNA/3/T.DICOCCON PI94625/AE.SQUARROSA (372)//3*PASTOR	-12.6028	0.873875	7.28942	1.33282	3.56981	4	126	86	122	82	110	80	119.333	82.6667	33	32	37	31	38	30	36	31	96.7	70.3	85	55	72	67	84.5667	64.1	10	4	12	6	8	4	10	4.66667	68	48	59	34	82	32	69.6667	38
[truncated: 26 more columns]
