# Supplementary material for: Genome-wide association studies of seven agronomic traits under two sowing conditions in bread wheat
Source: BMC Plant Biol. 2019 Apr 17;19:149. doi: 10.1186/s12870-019-1754-6 (PMC6475106; doi:10.1186/s12870-019-1754-6)
Supplement: Supplementary file 3 — Figure S3-S9. Manhattan plot with QQ plot of days to heading, grain filled duration, plant height, spikes per plant, grain numbers per spike, thousand kernel weight and grain yield under normal (DHN, GFDN, PHN, SPPN, GNSN, TKWN, GYN) and late (DHL, GFDL, PHL, SPPL, GNSL, TKWL, GYL) conditions in 125 wheat lines. (ZIP 38475 kb) [file 12870_2019_1754_MOESM3_ESM.zip]

Archive with 19 entries (19 files):
- PBIO-D-18-00837.pdf
- Additional File 2 Figure S2.jpg
- Additional File 3 Figure S3.TIF
- Additional File 4 Figure S4.TIF
- Additional file 5 Figure S5.TIF
- Additional file 6 Figure S6.TIF
- Additional File 7 Figure S7.TIF
- Additional File 8 Figure S8.TIF
- Additional File 9 Figure S9.TIF
- Additional File 10 Figure S10.png
- Additional File 1 Table S1.xlsx
- Fig 1.tiff.tif
- Fig 3.tiff.tif
- Fig 2.tiff.tif
- Fig 4.tif.tif
- Fig 5.tiff.tif
- Fig 7.tiff.tif
- Fig 6.Tiff..tif
- Jamil 20.3.19.docx
